# Supplementary material for: Opportunistic deep learning powered calcium scoring in oncologic patients with very high coronary artery calcium (≥ 1000) undergoing 18F-FDG PET/CT
Source: Sci Rep. 2022 Nov 10;12:19191. doi: 10.1038/s41598-022-20005-0 (PMC9649723; doi:10.1038/s41598-022-20005-0)
Supplement: Supplementary file 1 — Supplementary Information. [file 41598_2022_20005_MOESM1_ESM.xlsx]

## Sheet: Tabelle1
ID	GoldStandard_LM	GoldStandard_LAD	GoldStandard_LCX	GoldStandard_RCA	GoldStandard_Total	AI_LM	AI_LAD	AI_LCX	AI_RCA	AI_Total
1	133	678	199	1047	2057	79	546	89	655	1369
2	255	747	283	1198	2483	151	891	79	546	1667
3	357	1920	966	2672	5915	0	303	399	1028	1731
4	78	921	541	323	1863	2	607	378	99	1086
5	0	563	0	883	1446	0	13	0	237	250
6	112	553	554	716	1935	115	182	344	55	696
7	0	437	114	579	1130	10	236	0	13	259
8	89	930	483	89	1591	174	708	307	36	1225
9	138	914	186	1696	2934	190	791	56	1150	2187
10	90	511	1048	482	2131	73	475	541	206	1295
11	751	1348	1205	4742	8046	0	337	0	2005	2342
12	392	447	291	1435	2565	390	344	131	1012	1878
13	680	774	572	826	2852	672	441	396	458	1967
14	80	669	242	51	1042	155	198	0	423	776
15	145	1007	627	52	1831	257	522	17	0	796
16	86	1066	401	130	1683	194	1216	408	11	1829
17	0	687	463	874	2024	0	657	141	376	1174
18	104	632	1767	227	2730	937	477	706	224	2344
19	264	418	111	257	1050	590	245	10	0	846
20	155	238	250	495	1138	196	55	101	66	419
21	261	657	734	296	1948	0	1150	0	216	1365
22	89	523	211	555	1378	25	284	160	48	517
23	0	1028	0	0	1028	339	834	2	0	1176
24	0	230	485	475	1190	244	54	285	328	911
25	0	2011	979	1790	4780	0	1158	474	540	2172
26	881	2650	2949	1396	7876	914	1766	1891	1293	5864
27	116	1015	13	13	1157	288	316	0	2	606
28	158	1579	15	952	2704	129	1224	6	377	1737
29	188	549	137	285	1159	254	322	43	116	735
30	189	1762	1010	2378	5339	418	930	147	2605	4100
31	17	404	81	735	1237	84	105	11	341	540
32	160	484	71	932	1647	47	219	9	314	590
33	122	564	294	557	1537	213	374	189	457	1233
34	114	1015	72	128	1329	51	427	0	5	483
35	45	426	70	1440	1981	0	137	5	168	310
36	14	444	641	1128	2227	0	87	141	204	433
37	160	670	40	298	1168	9	164	3	79	256
38	119	1010	132	925	2186	66	398	14	338	815
39	168	910	178	2	1258	159	1041	123	0	1323
40	187	440	335	93	1055	194	46	262	132	634
41	0	801	225	77	1103	0	347	163	0	510
42	262	1355	858	803	3278	477	853	552	641	2523
43	246	505	19	425	1195	294	164	137	791	1387
44	0	752	411	0	1163	169	703	219	0	1092
45	247	163	182	688	1280	507	0	0	184	691
46	170	1105	484	2406	4165	593	344	274	1306	2517
47	137	578	141	547	1403	41	620	0	407	1068
48	0	487	0	1129	1616	0	429	0	1455	1884
49	339	433	243	44	1059	452	144	115	0	711
50	90	486	210	325	1111	93	414	52	121	679
